# Supplementary material for: Use of Barcode Technology Can Make a DIfference to Patient Safety in the Post COVID era
Source: IJQHC Communications. 2021 Aug 3:lyab014. doi: 10.1093/ijcoms/lyab014 (PMC8436401; doi:10.1093/ijcoms/lyab014)
Supplement: lyab014_Supp [file lyab014_Supp.zip]

Archive with 1 entries (1 files):
- Use of barcode technology can make a difference to patient safety in the post COVID era revised tracked.docx
